# Supplementary material for: Nuclear Argonaute protein NRDE-3 switches small RNA partners during embryogenesis to mediate temporal-specific gene regulatory activity
Source: eLife. 2025 Mar 13;13:RP102226. doi: 10.7554/eLife.102226 (PMC11906161; doi:10.7554/eLife.102226)
Supplement: Figure 1—figure supplement 2—source data 2. [file elife-102226-fig1-figsupp2-data2.zip]

Archive with 8 entries (7 files):
- Figure 1-Figure Supplement 2-Source Data 2/
- __MACOSX/._Figure 1-Figure Supplement 2-Source Data 2
- Figure 1-Figure Supplement 2-Source Data 2/Figure 1-Figure Supplement 2-Source Data 1-blot 1.tif
- __MACOSX/Figure 1-Figure Supplement 2-Source Data 2/._Figure 1-Figure Supplement 2-Source Data 1-blot 1.tif
- Figure 1-Figure Supplement 2-Source Data 2/Figure 1-Figure Supplement 2-Source Data 1-blot 2.tif
- __MACOSX/Figure 1-Figure Supplement 2-Source Data 2/._Figure 1-Figure Supplement 2-Source Data 1-blot 2.tif
- Figure 1-Figure Supplement 2-Source Data 2/.DS_Store
- __MACOSX/Figure 1-Figure Supplement 2-Source Data 2/._.DS_Store
