# Supplementary material for: Nuclear Argonaute protein NRDE-3 switches small RNA partners during embryogenesis to mediate temporal-specific gene regulatory activity
Source: eLife. 2025 Mar 13;13:RP102226. doi: 10.7554/eLife.102226 (PMC11906161; doi:10.7554/eLife.102226)
Supplement: Figure 2—figure supplement 1—source data 2. [file elife-102226-fig2-figsupp1-data2.zip]

Archive with 6 entries (5 files):
- Figure 2-Figure Supplement 1-Source Data 2/
- __MACOSX/._Figure 2-Figure Supplement 1-Source Data 2
- Figure 2-Figure Supplement 1-Source Data 2/.DS_Store
- __MACOSX/Figure 2-Figure Supplement 1-Source Data 2/._.DS_Store
- Figure 2-Figure Supplement 1-Source Data 2/Figure 2-Figure Supplement 1-Source Data 1-blot 1.tif
- __MACOSX/Figure 2-Figure Supplement 1-Source Data 2/._Figure 2-Figure Supplement 1-Source Data 1-blot 1.tif
