# Supplementary material for: Nuclear Argonaute protein NRDE-3 switches small RNA partners during embryogenesis to mediate temporal-specific gene regulatory activity
Source: eLife. 2025 Mar 13;13:RP102226. doi: 10.7554/eLife.102226 (PMC11906161; doi:10.7554/eLife.102226)
Supplement: Figure 7—source data 1. [file elife-102226-fig7-data1.zip]

Archive with 2 entries (2 files):
- Figure 7-Source Data 1.xlsx
- __MACOSX/._Figure 7-Source Data 1.xlsx
